# Supplementary material for: Characterization of Non-Volatile and Volatile in Flat Green Teas Processed by Green, Yellow, and Purple-Colored Leaves Using Multi-Sensory Analysis and Metabolomics
Source: Foods. 2026 May 24;15(11):1862. doi: 10.3390/foods15111862 (PMC13256947; doi:10.3390/foods15111862)
Supplement: Supplementary file 1 [file foods-15-01862-s001.zip]

Archive with 1 entries (1 files):
- foods-4299727-supplementary.pdf
